# Supplementary material for: Musculoskeletal Disorder Symptoms among Workers at an Informal Electronic-Waste Recycling Site in Agbogbloshie, Ghana
Source: Int J Environ Res Public Health. 2021 Feb 19;18(4):2055. doi: 10.3390/ijerph18042055 (PMC7923259; doi:10.3390/ijerph18042055)
Supplement: Supplementary file 1 [file ijerph-18-02055-s001.zip]

Archive with 1 entries (1 files):
- ijerph-1046873-suppl.docx
